# Supplementary material for: Neotermescostaseca: a new termite from the coastal desert of Peru and the redescription of N.chilensis (Isoptera, Kalotermitidae)
Source: Zookeys. 2018 Dec 31;(811):81–90. doi: 10.3897/zookeys.811.30809 (PMC6323099; doi:10.3897/zookeys.811.30809)
Supplement: XML Treatment for Neotermes costaseca [file zookeys.811.30809-treatment1.xml]

<!DOCTYPE tp:taxon-treatment
  PUBLIC "-//TaxonX//DTD Taxonomic Treatment Publishing DTD v0 20100105//EN" "tax-treatment-NSO.dtd">
<tp:taxon-treatment xmlns:tp="http://www.plazi.org/taxpub"><tp:treatment-meta><kwd-group><label>Taxon classification</label><kwd><named-content xmlns:xlink="http://www.w3.org/1999/xlink" content-type="kingdom">Animalia</named-content></kwd><kwd><named-content xmlns:xlink="http://www.w3.org/1999/xlink" content-type="order">Blattodea</named-content></kwd><kwd><named-content xmlns:xlink="http://www.w3.org/1999/xlink" content-type="family">Kalotermitidae</named-content></kwd></kwd-group><mixed-citation publication-type="journal"><person-group><name><surname>Scheffrahn</surname><given-names>Rudolf H.</given-names></name></person-group><article-title><italic><tp:taxon-name><tp:taxon-name-part taxon-name-part-type="genus" reg="Neotermes">Neotermes</tp:taxon-name-part><tp:taxon-name-part taxon-name-part-type="species" reg="costaseca">costaseca</tp:taxon-name-part></tp:taxon-name></italic>: a new termite from the coastal desert of Peru and the redescription of <italic><tp:taxon-name><tp:taxon-name-part taxon-name-part-type="genus" reg="Neotermes">N.</tp:taxon-name-part><tp:taxon-name-part taxon-name-part-type="species" reg="chilensis">chilensis</tp:taxon-name-part></tp:taxon-name></italic> (<tp:taxon-name><tp:taxon-name-part taxon-name-part-type="order">Isoptera</tp:taxon-name-part></tp:taxon-name>, <tp:taxon-name><tp:taxon-name-part taxon-name-part-type="family">Kalotermitidae</tp:taxon-name-part></tp:taxon-name>)</article-title><source>Zookeys</source><day>31</day><month>12</month><year>2018</year><volume>2018</volume><issue>811</issue><fpage>81</fpage><lpage>90</lpage><pub-id pub-id-type="doi">10.3897/zookeys.811.30809</pub-id></mixed-citation></tp:treatment-meta><tp:nomenclature><tp:taxon-name>
            <tp:taxon-name-part taxon-name-part-type="genus" reg="Neotermes">Neotermes</tp:taxon-name-part>
            <tp:taxon-name-part taxon-name-part-type="species" reg="costaseca">costaseca</tp:taxon-name-part>
            <object-id xmlns:xlink="http://www.w3.org/1999/xlink" content-type="zoobank" xlink:type="simple">http://zoobank.org/94D33072-E4B6-4251-96DC-CF1DB7D9E429</object-id>
          </tp:taxon-name><tp:taxon-status xmlns:xlink="http://www.w3.org/1999/xlink" xlink:type="simple">sp. n.</tp:taxon-status><xref ref-type="fig" rid="F1">Figures 1A–C</xref><xref ref-type="fig" rid="F2">, 2</xref><xref ref-type="fig" rid="F3">, 3A–D</xref><xref ref-type="fig" rid="F4">, 4</xref><xref ref-type="table" rid="T1">; Tables 1</xref><xref ref-type="table" rid="T2">, 2</xref></tp:nomenclature><tp:treatment-sec sec-type="diagnosis" id="SECID0E3DAC"><title>Diagnosis.</title><p>The imago of <italic><tp:taxon-name><tp:taxon-name-part taxon-name-part-type="genus" reg="Neotermes">N.</tp:taxon-name-part><tp:taxon-name-part taxon-name-part-type="species" reg="costaseca">costaseca</tp:taxon-name-part></tp:taxon-name></italic> has larger eyes and ocelli than <italic><tp:taxon-name><tp:taxon-name-part taxon-name-part-type="genus" reg="Neotermes">N.</tp:taxon-name-part><tp:taxon-name-part taxon-name-part-type="species" reg="chilensis">chilensis</tp:taxon-name-part></tp:taxon-name></italic> and the former possesses arolia. The soldier mandible of <italic><tp:taxon-name><tp:taxon-name-part taxon-name-part-type="genus" reg="Neotermes">N.</tp:taxon-name-part><tp:taxon-name-part taxon-name-part-type="species" reg="chilensis">chilensis</tp:taxon-name-part></tp:taxon-name></italic> has much more pronounced basal humps than <italic><tp:taxon-name><tp:taxon-name-part taxon-name-part-type="genus" reg="Neotermes">N.</tp:taxon-name-part><tp:taxon-name-part taxon-name-part-type="species" reg="costaseca">costaseca</tp:taxon-name-part></tp:taxon-name></italic> and the former has more protruding genal horns.</p></tp:treatment-sec><tp:treatment-sec sec-type="description" id="SECID0EOFAC"><title>Description.</title><p><italic>Imago</italic> (Figs <xref ref-type="fig" rid="F1">1A–C</xref>, <xref ref-type="fig" rid="F2">2</xref>; Table <xref ref-type="table" rid="T1">1</xref>). Head capsule and pronotum orange-brown. Compound eye nearly circular; ocellus yellowish orange, large, and roundly ellipsoid; nearly touching eye margin. Head vertex and frons slightly depressed, without rugosity; covered with dozens of long (0.25 mm), variously directed setae. Pronotum wider than head capsule; anterior margin evenly concave; anterior margin very weakly emarginate. Pronotum covered with shorter and many long (0.3 mm) setae, especially along lateral margins. Antennae with 17–22 articles, basal article relative lengths 1&gt;2=3&gt;4. Anterior margin of fore wing scale convex; margin lined with 12–15 setae. Fore wing with subcosta joining costal margin at ca. one-fifth of wing length from suture. Radius joining costal margin at two-fifths wing length; radial sector with ca. seven anterior branches. Median vein sclerotised and running very close to and parallel radial sector. Arolium present.</p><fig id="F1" position="float" orientation="portrait"><label>Figure 1.</label><caption><p>Dorsal and lateral views of head and pronotum and fore tarsi of <italic><tp:taxon-name><tp:taxon-name-part taxon-name-part-type="genus" reg="Neotermes">Neotermes</tp:taxon-name-part></tp:taxon-name></italic> alates. <bold>A–C</bold><italic><tp:taxon-name><tp:taxon-name-part taxon-name-part-type="genus" reg="Neotermes">N.</tp:taxon-name-part><tp:taxon-name-part taxon-name-part-type="species" reg="ostaseca">ostaseca</tp:taxon-name-part></tp:taxon-name></italic> (arrow = arolium) <bold>D–F</bold><italic><tp:taxon-name><tp:taxon-name-part taxon-name-part-type="genus" reg="Neotermes">N.</tp:taxon-name-part><tp:taxon-name-part taxon-name-part-type="species" reg="chilensis">chilensis</tp:taxon-name-part></tp:taxon-name></italic>.</p></caption><graphic xmlns:xlink="http://www.w3.org/1999/xlink" xlink:href="zookeys-811-081-g001.jpg" position="float" orientation="portrait" xlink:type="simple" id="oo_253766.jpg"/></fig><fig id="F2" position="float" orientation="portrait"><label>Figure 2.</label><caption><p>Fore and hind wing of the <italic><tp:taxon-name><tp:taxon-name-part taxon-name-part-type="genus" reg="Neotermes">Neotermes</tp:taxon-name-part><tp:taxon-name-part taxon-name-part-type="species" reg="costaseca">costaseca</tp:taxon-name-part></tp:taxon-name></italic> alate.</p></caption><graphic xmlns:xlink="http://www.w3.org/1999/xlink" xlink:href="zookeys-811-081-g002.jpg" position="float" orientation="portrait" xlink:type="simple" id="oo_253767.jpg"/></fig><table-wrap id="T1" position="float" orientation="portrait"><label>Table 1.</label><caption><p>Measurements (mm) of <italic><tp:taxon-name><tp:taxon-name-part taxon-name-part-type="genus" reg="Neotermes">Neotermes</tp:taxon-name-part></tp:taxon-name></italic> imagos’ characters.</p></caption><table id="TID0ECEAC" rules="all"><tbody><tr><td rowspan="1" colspan="1">
                    <bold>Characters</bold>
                  </td><td rowspan="1" colspan="2">
                    <bold>Females, 3 colonies (n = 8)</bold>
                  </td><td rowspan="1" colspan="2">
                    <bold>Males, 5 colonies (n = 10)</bold>
                  </td></tr><tr><td rowspan="1" colspan="1">
                    <bold><italic><tp:taxon-name><tp:taxon-name-part taxon-name-part-type="genus" reg="Neotermes">Neotermes</tp:taxon-name-part><tp:taxon-name-part taxon-name-part-type="species" reg="costaseca">costaseca</tp:taxon-name-part></tp:taxon-name></italic>, sp. n.</bold>
                  </td><td rowspan="1" colspan="1">
                    <bold>mean</bold>
                  </td><td rowspan="1" colspan="1">
                    <bold>range</bold>
                  </td><td rowspan="1" colspan="1">
                    <bold>mean</bold>
                  </td><td rowspan="1" colspan="1">
                    <bold>range</bold>
                  </td></tr><tr><td rowspan="1" colspan="1">Head width, maximum (w/out eyes)</td><td rowspan="1" colspan="1">1.7</td><td rowspan="1" colspan="1">1.60–1.90</td><td rowspan="1" colspan="1">1.69</td><td rowspan="1" colspan="1">1.66–1.72</td></tr><tr><td rowspan="1" colspan="1">Head width, maximum (with eyes)</td><td rowspan="1" colspan="1">1.84</td><td rowspan="1" colspan="1">1.76–1.96</td><td rowspan="1" colspan="1">1.85</td><td rowspan="1" colspan="1">1.78–1.94</td></tr><tr><td rowspan="1" colspan="1">Pronotum, maximum width</td><td rowspan="1" colspan="1">2.07</td><td rowspan="1" colspan="1">1.98–2.13</td><td rowspan="1" colspan="1">2.02</td><td rowspan="1" colspan="1">1.97–20.9</td></tr><tr><td rowspan="1" colspan="1">Eye diameter, maximum</td><td rowspan="1" colspan="1">0.56</td><td rowspan="1" colspan="1">0.50–0.60</td><td rowspan="1" colspan="1">0.57</td><td rowspan="1" colspan="1">0.50–0.61</td></tr><tr><td rowspan="1" colspan="1">Body length</td><td rowspan="1" colspan="1">8.56</td><td rowspan="1" colspan="1">7.14–13.17</td><td rowspan="1" colspan="1">8.47</td><td rowspan="1" colspan="1">6.80–9.40</td></tr><tr><td rowspan="1" colspan="1">Right forewing length</td><td rowspan="1" colspan="1">14.67</td><td rowspan="1" colspan="1">14.00–16.35</td><td rowspan="1" colspan="1">15.41</td><td rowspan="1" colspan="1">13.00–16.19</td></tr><tr><td rowspan="1" colspan="1">Body length with wings</td><td rowspan="1" colspan="1">17.43</td><td rowspan="1" colspan="1">16.51–17.94</td><td rowspan="1" colspan="1">17.59</td><td rowspan="1" colspan="1">16.30–18.73</td></tr><tr><td rowspan="1" colspan="1">Number of antennal articles</td><td rowspan="1" colspan="1">18.9</td><td rowspan="1" colspan="1">17–21</td><td rowspan="1" colspan="1">19.75</td><td rowspan="1" colspan="1">17–22</td></tr><tr><td rowspan="2" colspan="1">
                    <bold><italic><tp:taxon-name>
                          <tp:taxon-name-part taxon-name-part-type="genus" reg="Neotermes">Neotermes</tp:taxon-name-part>
                          <tp:taxon-name-part taxon-name-part-type="species" reg="chilensis">chilensis</tp:taxon-name-part>
                        </tp:taxon-name></italic></bold>
                  </td><td rowspan="1" colspan="2">
                    <bold>Females, 1 colony (n = 1)</bold>
                  </td><td rowspan="1" colspan="2">
                    <bold>Males, 2 colonies (n = 2)</bold>
                  </td></tr><tr><td rowspan="1" colspan="1">
                    <bold>mean</bold>
                  </td><td rowspan="1" colspan="1">
                    <bold>range</bold>
                  </td><td rowspan="1" colspan="1">
                    <bold>mean</bold>
                  </td><td rowspan="1" colspan="1">
                    <bold>range</bold>
                  </td></tr><tr><td rowspan="1" colspan="1">Head width, maximum (w/out eyes)</td><td rowspan="1" colspan="1">1.74</td><td rowspan="1" colspan="1">1.70–1.78</td><td rowspan="1" colspan="1">1.64</td><td rowspan="1" colspan="1">1.63–1.66</td></tr><tr><td rowspan="1" colspan="1">Head width, maximum (with eyes)</td><td rowspan="1" colspan="1">1.82</td><td rowspan="1" colspan="1">1.82–1.82</td><td rowspan="1" colspan="1">1.79</td><td rowspan="1" colspan="1">1.78–1.80</td></tr><tr><td rowspan="1" colspan="1">Pronotum, maximum width</td><td rowspan="1" colspan="1">2.04</td><td rowspan="1" colspan="1">1.95–2.13</td><td rowspan="1" colspan="1">1.97</td><td rowspan="1" colspan="1">1.91–2.03</td></tr><tr><td rowspan="1" colspan="1">Eye diameter, maximum</td><td rowspan="1" colspan="1">0.47</td><td rowspan="1" colspan="1">0.44–0.51</td><td rowspan="1" colspan="1">0.46</td><td rowspan="1" colspan="1">0.44–0.47</td></tr><tr><td rowspan="1" colspan="1">Body length</td><td rowspan="1" colspan="1">8.57</td><td rowspan="1" colspan="1">6.51–10.63</td><td rowspan="1" colspan="1">7.2</td><td rowspan="1" colspan="1">6.40–8.00</td></tr></tbody></table></table-wrap><p><italic>Soldier</italic> (Fig. <xref ref-type="fig" rid="F3">3A–D</xref>, Table <xref ref-type="table" rid="T2">2</xref>). Head capsule in dorsal and lateral aspect orange-brown; ventrally yellowish orange; pronotum yellowish orange. Eye spot yellow; small, narrow ellipsoid. Head and pronotum covered with shorter and moderately long (0.15–0.25 mm) setae; seta denser and longer on frontal lobes. Head capsule with lateral margins nearly parallel, slightly converging at anterior; genal horns not protruding in ventral view. Frons roundly sloping 45° from vertex; depressed and slightly rugose from width of postclypeus to anterior vertex. Y-suture distinct, narrow. Pronotum width 2.5× length, posterior margin slightly concave, posterolateral corners rounded 90°. Antennae with 14–16 articles, basal article relative lengths 1&gt;2&lt;3&gt;4. Mandibles with shallow basal hump more than 4/5<sup>th</sup> length from apical points. Mandibles evenly curved ca. 80° along apical third.</p><fig id="F3" position="float" orientation="portrait"><label>Figure 3.</label><caption><p>Open mandible, dorsal, lateral, and ventral views of soldier head capsule and pronotum of <italic><tp:taxon-name><tp:taxon-name-part taxon-name-part-type="genus" reg="Neotermes">Neotermes</tp:taxon-name-part></tp:taxon-name></italic> soldiers. <bold>A–D</bold><italic><tp:taxon-name><tp:taxon-name-part taxon-name-part-type="genus" reg="Neotermes">Neotermes</tp:taxon-name-part><tp:taxon-name-part taxon-name-part-type="species" reg="costaseca">costaseca</tp:taxon-name-part></tp:taxon-name></italic> and <bold>E–H</bold><italic><tp:taxon-name><tp:taxon-name-part taxon-name-part-type="genus" reg="Neotermes">N.</tp:taxon-name-part><tp:taxon-name-part taxon-name-part-type="species" reg="chilensis">chilensis</tp:taxon-name-part></tp:taxon-name></italic>.</p></caption><graphic xmlns:xlink="http://www.w3.org/1999/xlink" xlink:href="zookeys-811-081-g003.jpg" position="float" orientation="portrait" xlink:type="simple" id="oo_253768.jpg"/></fig><table-wrap id="T2" position="float" orientation="portrait"><label>Table 2.</label><caption><p>Measurements (mm) of <italic><tp:taxon-name><tp:taxon-name-part taxon-name-part-type="genus" reg="Neotermes">Neotermes</tp:taxon-name-part></tp:taxon-name></italic> soldier characters.</p></caption><table id="TID0ERCAE" rules="all"><tbody><tr><th rowspan="2" colspan="1">Characters</th><th rowspan="1" colspan="2"><italic><tp:taxon-name><tp:taxon-name-part taxon-name-part-type="genus" reg="Neotermes">Neotermes</tp:taxon-name-part><tp:taxon-name-part taxon-name-part-type="species" reg="costaseca">costaseca</tp:taxon-name-part></tp:taxon-name></italic> (n = 10)</th><th rowspan="1" colspan="2"><italic><tp:taxon-name><tp:taxon-name-part taxon-name-part-type="genus" reg="Neotermes">Neotermes</tp:taxon-name-part><tp:taxon-name-part taxon-name-part-type="species" reg="chilensis">chilensis</tp:taxon-name-part></tp:taxon-name></italic> (n = 10)</th></tr><tr><th rowspan="1" colspan="1">mean</th><th rowspan="1" colspan="1">range</th><th rowspan="1" colspan="1">mean</th><th rowspan="1" colspan="1">range</th></tr><tr><td rowspan="1" colspan="1">Head length to lateral mandible base</td><td rowspan="1" colspan="1">3.46</td><td rowspan="1" colspan="1">2.66–3.92</td><td rowspan="1" colspan="1">3.25</td><td rowspan="1" colspan="1">2.80–3.84</td></tr><tr><td rowspan="1" colspan="1">Head width, maximum</td><td rowspan="1" colspan="1">2.44</td><td rowspan="1" colspan="1">2.25–2.66</td><td rowspan="1" colspan="1">2.63</td><td rowspan="1" colspan="1">2.31–2.97</td></tr><tr><td rowspan="1" colspan="1">Head height with gula, maximum</td><td rowspan="1" colspan="1">2.04</td><td rowspan="1" colspan="1">1.72–2.30</td><td rowspan="1" colspan="1">1.94</td><td rowspan="1" colspan="1">1.75–2.13</td></tr><tr><td rowspan="1" colspan="1">Pronotum length</td><td rowspan="1" colspan="1">1.38</td><td rowspan="1" colspan="1">1.20–1.69</td><td rowspan="1" colspan="1">1.54</td><td rowspan="1" colspan="1">1.25–1.84</td></tr><tr><td rowspan="1" colspan="1">Pronotum width</td><td rowspan="1" colspan="1">2.60</td><td rowspan="1" colspan="1">2.38–3.06</td><td rowspan="1" colspan="1">2.74</td><td rowspan="1" colspan="1">2.38–3.19</td></tr><tr><td rowspan="1" colspan="1">Number of antennal articles</td><td rowspan="1" colspan="1">15</td><td rowspan="1" colspan="1">14–16</td><td rowspan="1" colspan="1">16.22</td><td rowspan="1" colspan="1">14–18</td></tr><tr><td rowspan="1" colspan="1">3<sup>rd</sup> antennal article length</td><td rowspan="1" colspan="1">0.17</td><td rowspan="1" colspan="1">0.14–0.19</td><td rowspan="1" colspan="1">0.23</td><td rowspan="1" colspan="1">0.19–0.28</td></tr></tbody></table></table-wrap><p><bold>Holotype</bold>: Perú: Lurin, Rio Lurin, (<named-content xmlns:xlink="http://www.w3.org/1999/xlink" content-type="dwc:verbatimCoordinates" xlink:type="simple"><named-content content-type="geo-json" specific-use="{&#34;type&#34;:&#34;Point&#34;,&#34;coordinates&#34;:[-76.879000,-12.275000]}" id="NCID0EBLAE" xlink:type="simple">-12.275, -76.879</named-content></named-content>), 23OCT2007, J Křeček (JK); labelled soldier (University of Florida Termite collection no. PE131).</p></tp:treatment-sec><tp:treatment-sec sec-type="material" id="SECID0EGLAE"><title>Material examined.</title><p>Perú: Lurin, Rio Lurin (<named-content xmlns:xlink="http://www.w3.org/1999/xlink" content-type="dwc:verbatimCoordinates" xlink:type="simple"><named-content content-type="geo-json" specific-use="{&#34;type&#34;:&#34;Point&#34;,&#34;coordinates&#34;:[-76.879000,-12.275000]}" id="NCID0EPLAE" xlink:type="simple">-12.275, -76.879</named-content></named-content>), 23OCT2007, J. Křeček (JK); winged imagos, soldiers, pseudergates (UF no. PE131). Perú: Lima, Rio Chillon (<named-content xmlns:xlink="http://www.w3.org/1999/xlink" content-type="dwc:verbatimCoordinates" xlink:type="simple"><named-content content-type="geo-json" specific-use="{&#34;type&#34;:&#34;Point&#34;,&#34;coordinates&#34;:[-77.090000,-11.979000]}" id="NCID0EXLAE" xlink:type="simple">-11.979, -77.090</named-content></named-content>), 20OCT2007, JK; winged imagos (UF no. PE107). Perú: Lima, Rio Lurin, Quebrada Verde bridge (<named-content xmlns:xlink="http://www.w3.org/1999/xlink" content-type="dwc:verbatimCoordinates" xlink:type="simple"><named-content content-type="geo-json" specific-use="{&#34;type&#34;:&#34;Point&#34;,&#34;coordinates&#34;:[-76.856000,-12.237000]}" id="NCID0E6LAE" xlink:type="simple">-12.237, -76.856</named-content></named-content>), 23OCT2007, JK, Gerardo; winged imagos (UF no. PE117). Perú: Lima, Rio Lurin, Quebrada Verde bridge (<named-content xmlns:xlink="http://www.w3.org/1999/xlink" content-type="dwc:verbatimCoordinates" xlink:type="simple"><named-content content-type="geo-json" specific-use="{&#34;type&#34;:&#34;Point&#34;,&#34;coordinates&#34;:[-76.856000,-12.237000]}" id="NCID0EHMAE" xlink:type="simple">-12.237, -76.856</named-content></named-content>), 23OCT2007, JK, Gerardo; winged imagos (UF no. PE119). Perú: Lima, Huaral (<named-content xmlns:xlink="http://www.w3.org/1999/xlink" content-type="dwc:verbatimCoordinates" xlink:type="simple"><named-content content-type="geo-json" specific-use="{&#34;type&#34;:&#34;Point&#34;,&#34;coordinates&#34;:[-76.879000,-12.275000]}" id="NCID0EPMAE" xlink:type="simple">-12.275, -76.879</named-content></named-content>), 23OCT2007, JK, Gerardo; winged imagos (UF no. PE131). Perú: Lima, Rio Lurin (<named-content xmlns:xlink="http://www.w3.org/1999/xlink" content-type="dwc:verbatimCoordinates" xlink:type="simple"><named-content content-type="geo-json" specific-use="{&#34;type&#34;:&#34;Point&#34;,&#34;coordinates&#34;:[-77.239000,-11.521000]}" id="NCID0EXMAE" xlink:type="simple">-11.521, -77.239</named-content></named-content>), 25OCT2007, JK, C. Torres; winged imagos (UF no. PE145). Perú: Lima, Chacra y Mar (<named-content xmlns:xlink="http://www.w3.org/1999/xlink" content-type="dwc:verbatimCoordinates" xlink:type="simple"><named-content content-type="geo-json" specific-use="{&#34;type&#34;:&#34;Point&#34;,&#34;coordinates&#34;:[-77.239390,-11.608040]}" id="NCID0E6MAE" xlink:type="simple">-11.60804, -77.23939</named-content></named-content>), 25OCT2007, T. Carrijo R. Constantino, J. Chase, J. Křeček, E. Kuswanto, J. Mangold, A. Mullins, T. Nishimura, R. Scheffrahn (CCCKKMMNS); winged imagos (UF no. PU1012). Perú: Ancash, Huaylas (<named-content xmlns:xlink="http://www.w3.org/1999/xlink" content-type="dwc:verbatimCoordinates" xlink:type="simple"><named-content content-type="geo-json" specific-use="{&#34;type&#34;:&#34;Point&#34;,&#34;coordinates&#34;:[-77.894000,-8.872000]}" id="NCID0EHNAE" xlink:type="simple">-8.872, -77.894</named-content></named-content>), 9MAY2014, CCCKKMMNS; <!--PageBreak-->soldiers (UF no. PU1019). Perú: Parque Nat. Lachay (<named-content xmlns:xlink="http://www.w3.org/1999/xlink" content-type="dwc:verbatimCoordinates" xlink:type="simple"><named-content content-type="geo-json" specific-use="{&#34;type&#34;:&#34;Point&#34;,&#34;coordinates&#34;:[-77.371000,-11.363000]}" id="NCID0ERNAE" xlink:type="simple">-11.363, -77.371</named-content></named-content>), 9MAY2014, CCCKKMMNS; soldiers (UF no. PU1007). Perú: Lima, Chacra y Mar (<named-content xmlns:xlink="http://www.w3.org/1999/xlink" content-type="dwc:verbatimCoordinates" xlink:type="simple"><named-content content-type="geo-json" specific-use="{&#34;type&#34;:&#34;Point&#34;,&#34;coordinates&#34;:[-77.239000,-11.608000]}" id="NCID0EZNAE" xlink:type="simple">-11.608, -77.239</named-content></named-content>), 3JUN14, CCCKKMMNS; soldiers (UF no. PU1011). Perú: Lima, Huaral, Pueblo Libre, Rio Chancay bridge (<named-content xmlns:xlink="http://www.w3.org/1999/xlink" content-type="dwc:verbatimCoordinates" xlink:type="simple"><named-content content-type="geo-json" specific-use="{&#34;type&#34;:&#34;Point&#34;,&#34;coordinates&#34;:[-77.230000,-11.514000]}" id="NCID0EBOAE" xlink:type="simple">-11.514, -77.230</named-content></named-content>), 23OCT2007, JK, C. Torres; soldiers (UF no. PE135). Perú: Lima, Rio Lurin, Quebrada Verde bridge (<named-content xmlns:xlink="http://www.w3.org/1999/xlink" content-type="dwc:verbatimCoordinates" xlink:type="simple"><named-content content-type="geo-json" specific-use="{&#34;type&#34;:&#34;Point&#34;,&#34;coordinates&#34;:[-76.856000,-12.237000]}" id="NCID0EJOAE" xlink:type="simple">-12.237, -76.856</named-content></named-content>), 23OCT2007, JK, Gerardo Torres; soldiers (UF no. PE120). Perú: Lima, Pachacamac (<named-content xmlns:xlink="http://www.w3.org/1999/xlink" content-type="dwc:verbatimCoordinates" xlink:type="simple"><named-content content-type="geo-json" specific-use="{&#34;type&#34;:&#34;Point&#34;,&#34;coordinates&#34;:[-76.864000,-12.243000]}" id="NCID0EROAE" xlink:type="simple">-12.243, -76.864</named-content></named-content>), 23OCT2007, JK, Gerardo; soldiers (UF no. PE126). <italic><tp:taxon-name><tp:taxon-name-part taxon-name-part-type="genus" reg="Neotermes">Neotermes</tp:taxon-name-part><tp:taxon-name-part taxon-name-part-type="species" reg="fulvescens">fulvescens</tp:taxon-name-part></tp:taxon-name></italic>, Paraguay: Dry Chaco Mariscal Estigarribia (<named-content xmlns:xlink="http://www.w3.org/1999/xlink" content-type="dwc:verbatimCoordinates" xlink:type="simple"><named-content content-type="geo-json" specific-use="{&#34;type&#34;:&#34;Point&#34;,&#34;coordinates&#34;:[-60.552000,-22.078000]}" id="NCID0EEPAE" xlink:type="simple">-22.078, -60.552</named-content></named-content>), 1JUN2012, J. Chase; soldiers and queen (UF no. PA742).</p></tp:treatment-sec><tp:treatment-sec sec-type="etymology" id="SECID0EJPAE"><title>Etymology.</title><p>From Spanish, meaning “dry coast” and describing the species’ habitat; to be treated as a noun in apposition.</p></tp:treatment-sec><tp:treatment-sec sec-type="comparisons" id="SECID0EOPAE"><title>Comparisons.</title><p>Although climatically isolated, some character overlap is possible with other neotropical <italic><tp:taxon-name><tp:taxon-name-part taxon-name-part-type="genus" reg="Neotermes">Neotermes</tp:taxon-name-part></tp:taxon-name></italic>. A revision of Neotropical <italic><tp:taxon-name><tp:taxon-name-part taxon-name-part-type="genus" reg="Neotermes">Neotermes</tp:taxon-name-part></tp:taxon-name></italic> is needed to identify diagnostic characters. The imago of <italic><tp:taxon-name><tp:taxon-name-part taxon-name-part-type="genus" reg="Neotermes">N.</tp:taxon-name-part><tp:taxon-name-part taxon-name-part-type="species" reg="costaseca">costaseca</tp:taxon-name-part></tp:taxon-name></italic> has longer head and pronotal setae <!--PageBreak-->and larger eyes and ocelli than <italic><tp:taxon-name><tp:taxon-name-part taxon-name-part-type="genus" reg="Neotermes">N.</tp:taxon-name-part><tp:taxon-name-part taxon-name-part-type="species" reg="chilensis">chilensis</tp:taxon-name-part></tp:taxon-name>. <tp:taxon-name><tp:taxon-name-part taxon-name-part-type="genus" reg="Neotermes">Neotermes</tp:taxon-name-part><tp:taxon-name-part taxon-name-part-type="species" reg="costaseca">costaseca</tp:taxon-name-part></tp:taxon-name></italic> has an arolium which is lacking in <italic><tp:taxon-name><tp:taxon-name-part taxon-name-part-type="genus" reg="Neotermes">N.</tp:taxon-name-part><tp:taxon-name-part taxon-name-part-type="species" reg="chilensis">chilensis</tp:taxon-name-part></tp:taxon-name></italic>. The soldier mandible of <italic><tp:taxon-name><tp:taxon-name-part taxon-name-part-type="genus" reg="Neotermes">N.</tp:taxon-name-part><tp:taxon-name-part taxon-name-part-type="species" reg="chilensis">chilensis</tp:taxon-name-part></tp:taxon-name></italic> has much more pronounced basal humps, more sinuate marginal teeth, and more sharply curved apical teeth than <italic><tp:taxon-name><tp:taxon-name-part taxon-name-part-type="genus" reg="Neotermes">N.</tp:taxon-name-part><tp:taxon-name-part taxon-name-part-type="species" reg="costaseca">costaseca</tp:taxon-name-part></tp:taxon-name></italic>. The anterolateral corners of <italic><tp:taxon-name><tp:taxon-name-part taxon-name-part-type="genus" reg="Neotermes">N.</tp:taxon-name-part><tp:taxon-name-part taxon-name-part-type="species" reg="chilensis">chilensis</tp:taxon-name-part></tp:taxon-name></italic> constrict more than those of <italic><tp:taxon-name><tp:taxon-name-part taxon-name-part-type="genus" reg="Neotermes">N.</tp:taxon-name-part><tp:taxon-name-part taxon-name-part-type="species" reg="costaseca">costaseca</tp:taxon-name-part></tp:taxon-name></italic> and, unlike <italic><tp:taxon-name><tp:taxon-name-part taxon-name-part-type="genus" reg="Neotermes">N.</tp:taxon-name-part><tp:taxon-name-part taxon-name-part-type="species" reg="costaseca">costaseca</tp:taxon-name-part></tp:taxon-name></italic>, the genal horns of <italic><tp:taxon-name><tp:taxon-name-part taxon-name-part-type="genus" reg="Neotermes">N.</tp:taxon-name-part><tp:taxon-name-part taxon-name-part-type="species" reg="chilensis">chilensis</tp:taxon-name-part></tp:taxon-name></italic> protrude. The pronotum of the <italic><tp:taxon-name><tp:taxon-name-part taxon-name-part-type="genus" reg="Neotermes">N.</tp:taxon-name-part><tp:taxon-name-part taxon-name-part-type="species" reg="chilensis">chilensis</tp:taxon-name-part></tp:taxon-name></italic> soldier is crescent-shaped with that of <italic><tp:taxon-name><tp:taxon-name-part taxon-name-part-type="genus" reg="Neotermes">N.</tp:taxon-name-part><tp:taxon-name-part taxon-name-part-type="species" reg="costaseca">costaseca</tp:taxon-name-part></tp:taxon-name></italic> resembles a bow tie. The soldier eye spot of <italic><tp:taxon-name><tp:taxon-name-part taxon-name-part-type="genus" reg="Neotermes">N.</tp:taxon-name-part><tp:taxon-name-part taxon-name-part-type="species" reg="costaseca">costaseca</tp:taxon-name-part></tp:taxon-name></italic> is hyaline while that of <italic><tp:taxon-name><tp:taxon-name-part taxon-name-part-type="genus" reg="Neotermes">N.</tp:taxon-name-part><tp:taxon-name-part taxon-name-part-type="species" reg="chilensis">chilensis</tp:taxon-name-part></tp:taxon-name></italic> is almost always pigmented. The soldier of <italic><tp:taxon-name><tp:taxon-name-part taxon-name-part-type="genus" reg="Neotermes">N.</tp:taxon-name-part><tp:taxon-name-part taxon-name-part-type="species" reg="castaneus">castaneus</tp:taxon-name-part></tp:taxon-name></italic> differs from both <italic><tp:taxon-name><tp:taxon-name-part taxon-name-part-type="genus" reg="Neotermes">N.</tp:taxon-name-part><tp:taxon-name-part taxon-name-part-type="species" reg="costaseca">costaseca</tp:taxon-name-part></tp:taxon-name></italic> and <italic><tp:taxon-name><tp:taxon-name-part taxon-name-part-type="genus" reg="Neotermes">N.</tp:taxon-name-part><tp:taxon-name-part taxon-name-part-type="species" reg="chilensis">chilensis</tp:taxon-name-part></tp:taxon-name></italic> in having shorter, thicker mandibles with larger, more rounded basal humps.</p><p>The arid-adapted <italic><tp:taxon-name><tp:taxon-name-part taxon-name-part-type="genus" reg="Neotermes">N.</tp:taxon-name-part><tp:taxon-name-part taxon-name-part-type="species" reg="costaseca">costaseca</tp:taxon-name-part></tp:taxon-name></italic> and <italic><tp:taxon-name><tp:taxon-name-part taxon-name-part-type="genus" reg="Neotermes">N.</tp:taxon-name-part><tp:taxon-name-part taxon-name-part-type="species" reg="chilensis">chilensis</tp:taxon-name-part></tp:taxon-name></italic> are most comparable with non-Amazonian congenerics from Argentina (<xref ref-type="bibr" rid="B13">Torales et al. 2008</xref>), Bolivia, Paraguay, and southern Brazil (<xref ref-type="bibr" rid="B4">Krishna et al. 2013</xref>). Compared to <italic><tp:taxon-name><tp:taxon-name-part taxon-name-part-type="genus" reg="Neotermes">N.</tp:taxon-name-part><tp:taxon-name-part taxon-name-part-type="species" reg="chilensis">chilensis</tp:taxon-name-part></tp:taxon-name></italic>, the soldiers of <italic><tp:taxon-name><tp:taxon-name-part taxon-name-part-type="genus" reg="Neotermes">N.</tp:taxon-name-part><tp:taxon-name-part taxon-name-part-type="species" reg="hirtellus">hirtellus</tp:taxon-name-part></tp:taxon-name></italic> (Silvestri), <italic><tp:taxon-name><tp:taxon-name-part taxon-name-part-type="genus" reg="Neotermes">N.</tp:taxon-name-part><tp:taxon-name-part taxon-name-part-type="species" reg="fulvescens">fulvescens</tp:taxon-name-part></tp:taxon-name></italic> (Silvestri), and <italic><tp:taxon-name><tp:taxon-name-part taxon-name-part-type="genus" reg="Neotermes">N.</tp:taxon-name-part><tp:taxon-name-part taxon-name-part-type="species" reg="modestus">modestus</tp:taxon-name-part></tp:taxon-name></italic> (Silvestri) all have more reduced madibular basal humps (<xref ref-type="bibr" rid="B9">Silvestri 1903</xref>). Compared to <italic><tp:taxon-name><tp:taxon-name-part taxon-name-part-type="genus" reg="Neotermes">N.</tp:taxon-name-part><tp:taxon-name-part taxon-name-part-type="species" reg="costaseca">costaseca</tp:taxon-name-part></tp:taxon-name></italic> and <italic><tp:taxon-name><tp:taxon-name-part taxon-name-part-type="genus" reg="Neotermes">N.</tp:taxon-name-part><tp:taxon-name-part taxon-name-part-type="species" reg="chilensis">chilensis</tp:taxon-name-part></tp:taxon-name></italic>, the <italic><tp:taxon-name><tp:taxon-name-part taxon-name-part-type="genus" reg="Neotermes">N.</tp:taxon-name-part><tp:taxon-name-part taxon-name-part-type="species" reg="hirtellus">hirtellus</tp:taxon-name-part></tp:taxon-name></italic> soldier has a shorter third antennal article relative to the second, the head converging toward the front, and the ocellus separated from eye (<xref ref-type="bibr" rid="B5">Costa Lima 1941</xref>). The imago and soldier of <italic><tp:taxon-name><tp:taxon-name-part taxon-name-part-type="genus" reg="Neotermes">N.</tp:taxon-name-part><tp:taxon-name-part taxon-name-part-type="species" reg="fulvescens">fulvescens</tp:taxon-name-part></tp:taxon-name></italic> are smaller, the imago lacks an arolium, and the solder mandibles are shorter and thicker than both <italic><tp:taxon-name><tp:taxon-name-part taxon-name-part-type="genus" reg="Neotermes">N.</tp:taxon-name-part><tp:taxon-name-part taxon-name-part-type="species" reg="chilensis">chilensis</tp:taxon-name-part></tp:taxon-name></italic> and <italic><tp:taxon-name><tp:taxon-name-part taxon-name-part-type="genus" reg="Neotermes">N.</tp:taxon-name-part><tp:taxon-name-part taxon-name-part-type="species" reg="costaseca">costaseca</tp:taxon-name-part></tp:taxon-name></italic>. The <italic><tp:taxon-name><tp:taxon-name-part taxon-name-part-type="genus" reg="Neotermes">N.</tp:taxon-name-part><tp:taxon-name-part taxon-name-part-type="species" reg="modestus">modestus</tp:taxon-name-part></tp:taxon-name></italic> soldier and imago are smaller than both <italic><tp:taxon-name><tp:taxon-name-part taxon-name-part-type="genus" reg="Neotermes">N.</tp:taxon-name-part><tp:taxon-name-part taxon-name-part-type="species" reg="chilensis">chilensis</tp:taxon-name-part></tp:taxon-name></italic> and <italic><tp:taxon-name><tp:taxon-name-part taxon-name-part-type="genus" reg="Neotermes">N.</tp:taxon-name-part><tp:taxon-name-part taxon-name-part-type="species" reg="costaseca">costaseca</tp:taxon-name-part></tp:taxon-name></italic> (<xref ref-type="bibr" rid="B9">Silvestri 1903</xref>). Compared to <italic><tp:taxon-name><tp:taxon-name-part taxon-name-part-type="genus" reg="Neotermes">N.</tp:taxon-name-part><tp:taxon-name-part taxon-name-part-type="species" reg="chilensis">chilensis</tp:taxon-name-part></tp:taxon-name></italic> and <italic><tp:taxon-name><tp:taxon-name-part taxon-name-part-type="genus" reg="Neotermes">N.</tp:taxon-name-part><tp:taxon-name-part taxon-name-part-type="species" reg="costaseca">costaseca</tp:taxon-name-part></tp:taxon-name></italic>, the imago wings of <italic><tp:taxon-name><tp:taxon-name-part taxon-name-part-type="genus" reg="Neotermes">N.</tp:taxon-name-part><tp:taxon-name-part taxon-name-part-type="species" reg="arthurimuelleri">arthurimuelleri</tp:taxon-name-part></tp:taxon-name></italic> (Rosen) are more darkly pigmented, shorter (12 mm long), and the ocelli are more separated from the eye (<xref ref-type="bibr" rid="B6">Costa Lima 1942</xref>).</p><!--PageBreak--><!--PageBreak--><p>The <italic><tp:taxon-name><tp:taxon-name-part taxon-name-part-type="genus" reg="Neotermes">N.</tp:taxon-name-part><tp:taxon-name-part taxon-name-part-type="species" reg="glabriusculus">glabriusculus</tp:taxon-name-part></tp:taxon-name></italic> Oliveira imago has smaller ocelli than both <italic><tp:taxon-name><tp:taxon-name-part taxon-name-part-type="genus" reg="Neotermes">N.</tp:taxon-name-part><tp:taxon-name-part taxon-name-part-type="species" reg="costaseca">costaseca</tp:taxon-name-part></tp:taxon-name></italic> and <italic><tp:taxon-name><tp:taxon-name-part taxon-name-part-type="genus" reg="Neotermes">N.</tp:taxon-name-part><tp:taxon-name-part taxon-name-part-type="species" reg="chilensis">chilensis</tp:taxon-name-part></tp:taxon-name></italic> and are more removed from the eye while the soldier dentition in the former is less robust and the tips are not as curved and have almost no basal humps (<xref ref-type="bibr" rid="B7">Oliveira 1979</xref>). The <italic><tp:taxon-name><tp:taxon-name-part taxon-name-part-type="genus" reg="Neotermes">N.</tp:taxon-name-part><tp:taxon-name-part taxon-name-part-type="species" reg="magnoculus">magnoculus</tp:taxon-name-part></tp:taxon-name></italic> (Snyder) imago is smaller (<xref ref-type="bibr" rid="B12">Snyder 1926</xref>) than <italic><tp:taxon-name><tp:taxon-name-part taxon-name-part-type="genus" reg="Neotermes">N.</tp:taxon-name-part><tp:taxon-name-part taxon-name-part-type="species" reg="chilesnsis">chilesnsis</tp:taxon-name-part></tp:taxon-name></italic> and <tp:taxon-name><tp:taxon-name-part taxon-name-part-type="genus" reg="Neotermes">N.</tp:taxon-name-part><tp:taxon-name-part taxon-name-part-type="species" reg="costaseca">costaseca</tp:taxon-name-part></tp:taxon-name>. The <italic><tp:taxon-name><tp:taxon-name-part taxon-name-part-type="genus" reg="Neotermes">N.</tp:taxon-name-part><tp:taxon-name-part taxon-name-part-type="species" reg="wagneri">wagneri</tp:taxon-name-part></tp:taxon-name></italic> (Desneux) soldier has proportionally shorter mandibles and no enlargement of the third antennal article compared with <italic><tp:taxon-name><tp:taxon-name-part taxon-name-part-type="genus" reg="Neotermes">N.</tp:taxon-name-part><tp:taxon-name-part taxon-name-part-type="species" reg="chilesnsis">chilesnsis</tp:taxon-name-part></tp:taxon-name></italic> and <italic><tp:taxon-name><tp:taxon-name-part taxon-name-part-type="genus" reg="Neotermes">N.</tp:taxon-name-part><tp:taxon-name-part taxon-name-part-type="species" reg="costaseca">costaseca</tp:taxon-name-part></tp:taxon-name></italic> (<xref ref-type="bibr" rid="B5">Costa Lima 1941</xref>, <xref ref-type="bibr" rid="B6">1942</xref>). Finally, the <italic><tp:taxon-name><tp:taxon-name-part taxon-name-part-type="genus" reg="Neotermes">N.</tp:taxon-name-part><tp:taxon-name-part taxon-name-part-type="species" reg="zanclus">zanclus</tp:taxon-name-part></tp:taxon-name></italic> Oliveira soldier has a more elongated and sub rectangular head capsule (<xref ref-type="bibr" rid="B7">Oliveira 1979</xref>).</p></tp:treatment-sec><tp:treatment-sec sec-type="biology" id="SECID0EUAAG"><title>Biology.</title><p><italic><tp:taxon-name><tp:taxon-name-part taxon-name-part-type="genus" reg="Neotermes">Neotermes</tp:taxon-name-part><tp:taxon-name-part taxon-name-part-type="species" reg="costaseca">costaseca</tp:taxon-name-part></tp:taxon-name></italic> colonies were collected from both dead branches attached to live trees and directly from sapwood within live trees (Fig. <xref ref-type="fig" rid="F4">4</xref>). Alates were present in October, but were not collected in June suggesting the latter as part of the likely flight season. The greater tergite separation and mottling in the queen depicted in Fig. <xref ref-type="fig" rid="F4">4A</xref> suggest that this queen is older than the queen in Fig. <xref ref-type="fig" rid="F4">4C</xref></p><fig id="F4" position="float" orientation="portrait"><label>Figure 4.</label><caption><p>Live habitus photographs of <italic><tp:taxon-name><tp:taxon-name-part taxon-name-part-type="genus" reg="Neotermes">Neotermes</tp:taxon-name-part><tp:taxon-name-part taxon-name-part-type="species" reg="costaseca">costaseca</tp:taxon-name-part></tp:taxon-name></italic>; <bold>A</bold> physogastric queen and pseudergate, colony 1 <bold>B</bold> soldier, colony 1 <bold>C</bold> various castes, colony 2 <bold>D</bold> exposed galleries of live tree from where colony 2 was removed.</p></caption><graphic xmlns:xlink="http://www.w3.org/1999/xlink" xlink:href="zookeys-811-081-g004.jpg" position="float" orientation="portrait" xlink:type="simple" id="oo_253769.jpg"/></fig><!--PageBreak--></tp:treatment-sec><ref-list><ref id="B13"><mixed-citation xmlns:xlink="http://www.w3.org/1999/xlink" xlink:type="simple"><person-group><name name-style="western"><surname>Torales</surname><given-names>GJ</given-names></name><name name-style="western"><surname>Coronel</surname><given-names>JM</given-names></name><name name-style="western"><surname>Godoy</surname><given-names>MC</given-names></name><name name-style="western"><surname>Laffont</surname><given-names>ER</given-names></name><name name-style="western"><surname>Romero</surname><given-names>VL</given-names></name></person-group> (<year>2008</year>) <article-title>Additions to the taxonomy and distribution of <tp:taxon-name><tp:taxon-name-part taxon-name-part-type="order">Isoptera</tp:taxon-name-part></tp:taxon-name> from Argentina.</article-title><source>Sociobiology</source><volume>51</volume>: <fpage>31</fpage>–<lpage>47</lpage>.</mixed-citation></ref><ref id="B4"><mixed-citation xmlns:xlink="http://www.w3.org/1999/xlink" xlink:type="simple"><person-group><name name-style="western"><surname>Krishna</surname><given-names>K</given-names></name><name name-style="western"><surname>Grimaldi</surname><given-names>DA</given-names></name><name name-style="western"><surname>Krishna</surname><given-names>V</given-names></name><name name-style="western"><surname>Engel</surname><given-names>MS</given-names></name></person-group> (<year>2013</year>) <article-title>Treatise on the <tp:taxon-name><tp:taxon-name-part taxon-name-part-type="order">Isoptera</tp:taxon-name-part></tp:taxon-name> of the world. Vol. 2 Basal Families.</article-title><source>American Museum of Natural History Bulletin</source><volume>377</volume>: <fpage>201</fpage>–<lpage>623</lpage>.</mixed-citation></ref><ref id="B9"><mixed-citation xmlns:xlink="http://www.w3.org/1999/xlink" xlink:type="simple"><person-group><name name-style="western"><surname>Silvestri</surname><given-names>F</given-names></name></person-group> (<year>1903</year>) <article-title>Contribuzione alla conoscenza dei termite e termitofili dell’America meridionale.</article-title><source>Redia</source><volume>1</volume>: <fpage>1</fpage>–<lpage>234</lpage> . [6 pls]</mixed-citation></ref><ref id="B5"><mixed-citation xmlns:xlink="http://www.w3.org/1999/xlink" xlink:type="simple"><person-group><name name-style="western"><surname>Costa Lima</surname><given-names>A</given-names></name></person-group> (<year>1941</year>) <article-title>Sobre cupins brocas da Goiabeira (<tp:taxon-name><tp:taxon-name-part taxon-name-part-type="order">Isoptera</tp:taxon-name-part></tp:taxon-name>: <tp:taxon-name><tp:taxon-name-part taxon-name-part-type="family">Kalotermitidae</tp:taxon-name-part></tp:taxon-name>).</article-title><source>Boletim da Sociedade Brasileira de Agronomia</source><volume>4</volume>: <fpage>377</fpage>–<lpage>387</lpage>.</mixed-citation></ref><ref id="B6"><mixed-citation xmlns:xlink="http://www.w3.org/1999/xlink" xlink:type="simple"><person-group><name name-style="western"><surname>Costa Lima</surname><given-names>A</given-names></name></person-group> (<year>1942</year>) <article-title>Sobre <tp:taxon-name><tp:taxon-name-part taxon-name-part-type="genus">Kalotermes</tp:taxon-name-part> (<tp:taxon-name-part taxon-name-part-type="subgenus">Neotermes</tp:taxon-name-part>) <tp:taxon-name-part taxon-name-part-type="species">wagneri</tp:taxon-name-part></tp:taxon-name> e espécies afins (<tp:taxon-name><tp:taxon-name-part taxon-name-part-type="order">Isoptera</tp:taxon-name-part></tp:taxon-name>: <tp:taxon-name><tp:taxon-name-part taxon-name-part-type="family">Kalotermitidae</tp:taxon-name-part></tp:taxon-name>).</article-title><source>Boletim da Sociedade Brasileira de Agronomia</source><volume>5</volume>: <fpage>1</fpage>–<lpage>4</lpage>.</mixed-citation></ref><ref id="B7"><mixed-citation xmlns:xlink="http://www.w3.org/1999/xlink" xlink:type="simple"><person-group><name name-style="western"><surname>Oliveira</surname><given-names>GMF</given-names></name></person-group> (<year>1979</year>) <article-title>Duas novas espécies de <italic><tp:taxon-name><tp:taxon-name-part taxon-name-part-type="genus">Neotermes</tp:taxon-name-part></tp:taxon-name></italic> do Brasil (<tp:taxon-name><tp:taxon-name-part taxon-name-part-type="order">Isoptera</tp:taxon-name-part></tp:taxon-name>, <tp:taxon-name><tp:taxon-name-part taxon-name-part-type="family">Kalotermitidae</tp:taxon-name-part></tp:taxon-name>).</article-title><source>Dusenia</source><volume>11</volume>: <fpage>49</fpage>–<lpage>57</lpage>.</mixed-citation></ref><ref id="B12"><mixed-citation xmlns:xlink="http://www.w3.org/1999/xlink" xlink:type="simple"><person-group><name name-style="western"><surname>Snyder</surname><given-names>TE</given-names></name></person-group> (<year>1926</year>) <article-title>Termites collected on the Mulford Biological Exploration to the Amazon Basin, 1921–1922.</article-title><source>Proceedings of the United States National Museum</source><volume>68</volume>: <fpage>1</fpage>–<lpage>76</lpage>. [3 pls]</mixed-citation></ref></ref-list></tp:taxon-treatment>
