# Supplementary material for: Neotermescostaseca: a new termite from the coastal desert of Peru and the redescription of N.chilensis (Isoptera, Kalotermitidae)
Source: Zookeys. 2018 Dec 31;(811):81–90. doi: 10.3897/zookeys.811.30809 (PMC6323099; doi:10.3897/zookeys.811.30809)
Supplement: XML Treatment for Neotermes chilensis [file zookeys.811.30809-treatment2.xml]

<!DOCTYPE tp:taxon-treatment
  PUBLIC "-//TaxonX//DTD Taxonomic Treatment Publishing DTD v0 20100105//EN" "tax-treatment-NSO.dtd">
<tp:taxon-treatment xmlns:tp="http://www.plazi.org/taxpub"><tp:treatment-meta><kwd-group><label>Taxon classification</label><kwd><named-content xmlns:xlink="http://www.w3.org/1999/xlink" content-type="kingdom">Animalia</named-content></kwd><kwd><named-content xmlns:xlink="http://www.w3.org/1999/xlink" content-type="order">Blattodea</named-content></kwd><kwd><named-content xmlns:xlink="http://www.w3.org/1999/xlink" content-type="family">Kalotermitidae</named-content></kwd></kwd-group><mixed-citation publication-type="journal"><person-group><name><surname>Scheffrahn</surname><given-names>Rudolf H.</given-names></name></person-group><article-title><italic><tp:taxon-name><tp:taxon-name-part taxon-name-part-type="genus" reg="Neotermes">Neotermes</tp:taxon-name-part><tp:taxon-name-part taxon-name-part-type="species" reg="costaseca">costaseca</tp:taxon-name-part></tp:taxon-name></italic>: a new termite from the coastal desert of Peru and the redescription of <italic><tp:taxon-name><tp:taxon-name-part taxon-name-part-type="genus" reg="Neotermes">N.</tp:taxon-name-part><tp:taxon-name-part taxon-name-part-type="species" reg="chilensis">chilensis</tp:taxon-name-part></tp:taxon-name></italic> (<tp:taxon-name><tp:taxon-name-part taxon-name-part-type="order">Isoptera</tp:taxon-name-part></tp:taxon-name>, <tp:taxon-name><tp:taxon-name-part taxon-name-part-type="family">Kalotermitidae</tp:taxon-name-part></tp:taxon-name>)</article-title><source>Zookeys</source><day>31</day><month>12</month><year>2018</year><volume>2018</volume><issue>811</issue><fpage>81</fpage><lpage>90</lpage><pub-id pub-id-type="doi">10.3897/zookeys.811.30809</pub-id></mixed-citation></tp:treatment-meta><tp:nomenclature><tp:taxon-name>
            <tp:taxon-name-part taxon-name-part-type="genus" reg="Neotermes">Neotermes</tp:taxon-name-part>
            <tp:taxon-name-part taxon-name-part-type="species" reg="chilensis">chilensis</tp:taxon-name-part>
          </tp:taxon-name><tp:taxon-authority>(Blanchard, 1851)</tp:taxon-authority><xref ref-type="fig" rid="F1">Figures 1D–F</xref><xref ref-type="fig" rid="F3">, 3E–3</xref><xref ref-type="fig" rid="F4">, 4</xref><xref ref-type="table" rid="T1">; Table 1</xref><xref ref-type="table" rid="T2">, 2</xref><!--PageBreak--></tp:nomenclature><tp:treatment-sec sec-type="Synonyms" id="SECID0EKEAG"><title>Synonyms.</title><p>See <xref ref-type="bibr" rid="B4">Krishna et al. 2013</xref>: 538–539 for complete synonymic list. Camousseight and Alehandro 2005: 39–45, synonymy; measurements; soldier, worker mandibles figured. <xref ref-type="bibr" rid="B8">Ripa and Luppichini 2004</xref>: 69–71, Chile termite key; 84, alate and soldier illustrated and photographed.</p></tp:treatment-sec><tp:treatment-sec sec-type="description" id="SECID0EYEAG"><title>Description.</title><p><italic>Imago</italic> (Fig. <xref ref-type="fig" rid="F1">1D–F</xref>; Table <xref ref-type="table" rid="T1">1</xref>). Head capsule and pronotum reddish brown. Anterodorsal margin of compound eye straight; ocellus yellowish orange, reniform; touching eye margin. Head vertex and frons slightly depressed, slightly rugose; covered with scattered short setae (0.15–0.2 mm) directed forward on head, variably directed on pronotum. Pronotum wider than head capsule; anterior margin evenly concave; anterior margin emarginate giving “bow tie” resemblance. Pronotum covered with short and medium-long (0.15–0.25 mm) setae. Anterior margin of fore wing scale convex; margin lined with 15–20 setae of same length. Arolium absent.</p><p><italic>Soldier</italic> (Fig. <xref ref-type="fig" rid="F3">3E–H</xref>, Table <xref ref-type="table" rid="T2">2</xref>). Head capsule in dorsal and lateral aspect orange-brown; ventrally lighter; pronotum yellowish orange. Eye spot dark; small, ellipsoid. Head and pronotum covered with short (0.1–0.15 mm) setae; seta more dense and longer on frontal lobes. Head capsule with lateral margins parallel, converging to ~ 85% of width at anterior; genal horns protruding in ventral view. Frons sloping gradually ~ 30° from vertex; depressed from width of postclypeus to middle of vertex. Pronotum crescent-shaped, posterior margin evenly rounded to the anterolateral corners. Antennae with 14–18 articles, basal article relative lengths 1&gt;2&lt;3&gt;4. Mandibles with robust basal hump more ~ 3/4<sup>th</sup> length from apical points. Mandibles abruptly curved ca. 90° along apical fourth. Dentition robust, undulating.</p></tp:treatment-sec><tp:treatment-sec sec-type="material" id="SECID0E2FAG"><title>Material examined.</title><p>Chile: La Serena, Road 5, Ovalle-Quebrada Seca intersection (<named-content xmlns:xlink="http://www.w3.org/1999/xlink" content-type="dwc:verbatimCoordinates" xlink:type="simple"><named-content content-type="geo-json" specific-use="{&#34;type&#34;:&#34;Point&#34;,&#34;coordinates&#34;:[-70.659000,-27.356000]}" id="NCID0EEGAG" xlink:type="simple">-27.356, -70.659</named-content></named-content>), 6OCT2007, JK, R. Ripa, P. Luppichini; imago (UF no. CL26). Chile: Atacama, 3km E PN Llanos de Challe (<named-content xmlns:xlink="http://www.w3.org/1999/xlink" content-type="dwc:verbatimCoordinates" xlink:type="simple"><named-content content-type="geo-json" specific-use="{&#34;type&#34;:&#34;Point&#34;,&#34;coordinates&#34;:[-71.484000,-30.518000]}" id="NCID0EMGAG" xlink:type="simple">-30.518, -71.484</named-content></named-content>), 5OCT2007, JK, R. Ripa, P. Luppichini; soldier (UF no. CL21). Chile: La Serena, PN Borque Fray Jorge (<named-content xmlns:xlink="http://www.w3.org/1999/xlink" content-type="dwc:verbatimCoordinates" xlink:type="simple"><named-content content-type="geo-json" specific-use="{&#34;type&#34;:&#34;Point&#34;,&#34;coordinates&#34;:[-71.675000,-30.667000]}" id="NCID0EUGAG" xlink:type="simple">-30.667, -71.675</named-content></named-content>), 6OCT2007, JK, R. Ripa, P. Luppichini; soldier (UF no. CL30). Chile: Valparaiso, La Cruz (<named-content xmlns:xlink="http://www.w3.org/1999/xlink" content-type="dwc:verbatimCoordinates" xlink:type="simple"><named-content content-type="geo-json" specific-use="{&#34;type&#34;:&#34;Point&#34;,&#34;coordinates&#34;:[-71.183000,-32.852000]}" id="NCID0E3GAG" xlink:type="simple">-32.852, -71.183</named-content></named-content>), 9OCT2007, JK, R. Ripa, P. Luppichini; soldier (UF no. CL33). Chile: Valparaiso, La Cruz (<named-content xmlns:xlink="http://www.w3.org/1999/xlink" content-type="dwc:verbatimCoordinates" xlink:type="simple"><named-content content-type="geo-json" specific-use="{&#34;type&#34;:&#34;Point&#34;,&#34;coordinates&#34;:[-71.183000,-32.852000]}" id="NCID0EEHAG" xlink:type="simple">-32.852, -71.183</named-content></named-content>), 9OCT2007, JK, R. Ripa, P. Luppichini; soldier (UF no. CL34). Chile: Santiago de Chile, Mallarauco (<named-content xmlns:xlink="http://www.w3.org/1999/xlink" content-type="dwc:verbatimCoordinates" xlink:type="simple"><named-content content-type="geo-json" specific-use="{&#34;type&#34;:&#34;Point&#34;,&#34;coordinates&#34;:[-70.635000,-33.459000]}" id="NCID0EMHAG" xlink:type="simple">-33.459, -70.635</named-content></named-content>), 11MAR1997, M. Rust; soldier (UF no. CL49). Chile: Santiago de Chile (<named-content xmlns:xlink="http://www.w3.org/1999/xlink" content-type="dwc:verbatimCoordinates" xlink:type="simple"><named-content content-type="geo-json" specific-use="{&#34;type&#34;:&#34;Point&#34;,&#34;coordinates&#34;:[-70.635000,-33.459000]}" id="NCID0EUHAG" xlink:type="simple">-33.459, -70.635</named-content></named-content>), 15FEB1999, J. Hughes; imago (UF no. SA158). Syntypes deposited in the Muséum National d’Histoire Naturelle, Paris, were unavailable and not examined.</p></tp:treatment-sec><tp:treatment-sec sec-type="biology" id="SECID0EZHAG"><title>Biology.</title><p><italic><tp:taxon-name><tp:taxon-name-part taxon-name-part-type="genus" reg="Neotermes">Neotermes</tp:taxon-name-part><tp:taxon-name-part taxon-name-part-type="species" reg="chilensis">chilensis</tp:taxon-name-part></tp:taxon-name></italic> colonies were collected from fence posts, dead branches, and dead tree trunks. An alate was collected in mid-February suggesting a late summer flight season.</p></tp:treatment-sec><tp:treatment-sec sec-type="discussion" id="SECID0EKIAG"><title>Discussion.</title><p>The lack of termite diversity in the Neotropical coastal desert can be attributed to its climate and geographical barriers of the Pacific Ocean and the Andes. The entire coast of Peru and much of the Chilean coast is arid, but profound aridity (≤ 20 mm/yr) begins near Pacasmayo, Peru, and extends southward to approximately Copiapo, Chile (Fig. <xref ref-type="fig" rid="F5">5</xref>, climate data from <ext-link xmlns:xlink="http://www.w3.org/1999/xlink" xlink:type="simple" ext-link-type="uri" xlink:href="http://www.weatherbase.com/">http://www.weatherbase.com/</ext-link>). Although <!--PageBreak-->hyperarid as a result of Humboldt Current cooling, this region is transected by many wooded riparian habitats fed by rain and snowmelt runoff from the Andes, providing food (wood) for only three termite species.</p><fig id="F5" position="float" orientation="portrait"><label>Figure 5.</label><caption><p>Map of <italic><tp:taxon-name><tp:taxon-name-part taxon-name-part-type="genus" reg="Neotermes">Neotermes</tp:taxon-name-part><tp:taxon-name-part taxon-name-part-type="species" reg="costaseca">costaseca</tp:taxon-name-part></tp:taxon-name></italic> and <italic><tp:taxon-name><tp:taxon-name-part taxon-name-part-type="genus" reg="Neotermes">N.</tp:taxon-name-part><tp:taxon-name-part taxon-name-part-type="species" reg="chilensis">chilensis</tp:taxon-name-part></tp:taxon-name></italic> localities.</p></caption><graphic xmlns:xlink="http://www.w3.org/1999/xlink" xlink:href="zookeys-811-081-g005.jpg" position="float" orientation="portrait" xlink:type="simple" id="oo_253770.jpg"/></fig><!--PageBreak--><p>With the addition of <italic><tp:taxon-name><tp:taxon-name-part taxon-name-part-type="genus" reg="Neotermes">N.</tp:taxon-name-part><tp:taxon-name-part taxon-name-part-type="species" reg="costaseca">costaseca</tp:taxon-name-part></tp:taxon-name></italic>, there are now 27 <italic><tp:taxon-name><tp:taxon-name-part taxon-name-part-type="genus" reg="Neotermes">Neotermes</tp:taxon-name-part></tp:taxon-name></italic> species (<xref ref-type="bibr" rid="B4">Krishna et al. 2013</xref>). With only <italic><tp:taxon-name><tp:taxon-name-part taxon-name-part-type="genus" reg="Neotermes">N.</tp:taxon-name-part><tp:taxon-name-part taxon-name-part-type="species" reg="costaseca">costaseca</tp:taxon-name-part></tp:taxon-name></italic> and two other termite species known from the coastal desert of Peru and Chile, it is unlikely that <italic><tp:taxon-name><tp:taxon-name-part taxon-name-part-type="genus" reg="Neotermes">N.</tp:taxon-name-part><tp:taxon-name-part taxon-name-part-type="species" reg="costaseca">costaseca</tp:taxon-name-part></tp:taxon-name></italic> will be found outside of this unique Neotropical biome.</p></tp:treatment-sec><tp:treatment-sec><!--Section generated to contain objects referenced in tp:taxon-treatment.--><fig id="F1" position="float" orientation="portrait"><label>Figure 1.</label><caption><p>Dorsal and lateral views of head and pronotum and fore tarsi of <italic><tp:taxon-name><tp:taxon-name-part taxon-name-part-type="genus" reg="Neotermes">Neotermes</tp:taxon-name-part></tp:taxon-name></italic> alates. <bold>A–C</bold><italic><tp:taxon-name><tp:taxon-name-part taxon-name-part-type="genus" reg="Neotermes">N.</tp:taxon-name-part><tp:taxon-name-part taxon-name-part-type="species" reg="ostaseca">ostaseca</tp:taxon-name-part></tp:taxon-name></italic> (arrow = arolium) <bold>D–F</bold><italic><tp:taxon-name><tp:taxon-name-part taxon-name-part-type="genus" reg="Neotermes">N.</tp:taxon-name-part><tp:taxon-name-part taxon-name-part-type="species" reg="chilensis">chilensis</tp:taxon-name-part></tp:taxon-name></italic>.</p></caption><graphic xmlns:xlink="http://www.w3.org/1999/xlink" xlink:href="zookeys-811-081-g001.jpg" position="float" orientation="portrait" xlink:type="simple" id="oo_253766.jpg"/></fig><fig id="F3" position="float" orientation="portrait"><label>Figure 3.</label><caption><p>Open mandible, dorsal, lateral, and ventral views of soldier head capsule and pronotum of <italic><tp:taxon-name><tp:taxon-name-part taxon-name-part-type="genus" reg="Neotermes">Neotermes</tp:taxon-name-part></tp:taxon-name></italic> soldiers. <bold>A–D</bold><italic><tp:taxon-name><tp:taxon-name-part taxon-name-part-type="genus" reg="Neotermes">Neotermes</tp:taxon-name-part><tp:taxon-name-part taxon-name-part-type="species" reg="costaseca">costaseca</tp:taxon-name-part></tp:taxon-name></italic> and <bold>E–H</bold><italic><tp:taxon-name><tp:taxon-name-part taxon-name-part-type="genus" reg="Neotermes">N.</tp:taxon-name-part><tp:taxon-name-part taxon-name-part-type="species" reg="chilensis">chilensis</tp:taxon-name-part></tp:taxon-name></italic>.</p></caption><graphic xmlns:xlink="http://www.w3.org/1999/xlink" xlink:href="zookeys-811-081-g003.jpg" position="float" orientation="portrait" xlink:type="simple" id="oo_253768.jpg"/></fig><fig id="F4" position="float" orientation="portrait"><label>Figure 4.</label><caption><p>Live habitus photographs of <italic><tp:taxon-name><tp:taxon-name-part taxon-name-part-type="genus" reg="Neotermes">Neotermes</tp:taxon-name-part><tp:taxon-name-part taxon-name-part-type="species" reg="costaseca">costaseca</tp:taxon-name-part></tp:taxon-name></italic>; <bold>A</bold> physogastric queen and pseudergate, colony 1 <bold>B</bold> soldier, colony 1 <bold>C</bold> various castes, colony 2 <bold>D</bold> exposed galleries of live tree from where colony 2 was removed.</p></caption><graphic xmlns:xlink="http://www.w3.org/1999/xlink" xlink:href="zookeys-811-081-g004.jpg" position="float" orientation="portrait" xlink:type="simple" id="oo_253769.jpg"/></fig><table-wrap id="T1" position="float" orientation="portrait"><label>Table 1.</label><caption><p>Measurements (mm) of <italic><tp:taxon-name><tp:taxon-name-part taxon-name-part-type="genus" reg="Neotermes">Neotermes</tp:taxon-name-part></tp:taxon-name></italic> imagos’ characters.</p></caption><table id="TID0ECEAC" rules="all"><tbody><tr><td rowspan="1" colspan="1">
                    <bold>Characters</bold>
                  </td><td rowspan="1" colspan="2">
                    <bold>Females, 3 colonies (n = 8)</bold>
                  </td><td rowspan="1" colspan="2">
                    <bold>Males, 5 colonies (n = 10)</bold>
                  </td></tr><tr><td rowspan="1" colspan="1">
                    <bold><italic><tp:taxon-name><tp:taxon-name-part taxon-name-part-type="genus" reg="Neotermes">Neotermes</tp:taxon-name-part><tp:taxon-name-part taxon-name-part-type="species" reg="costaseca">costaseca</tp:taxon-name-part></tp:taxon-name></italic>, sp. n.</bold>
                  </td><td rowspan="1" colspan="1">
                    <bold>mean</bold>
                  </td><td rowspan="1" colspan="1">
                    <bold>range</bold>
                  </td><td rowspan="1" colspan="1">
                    <bold>mean</bold>
                  </td><td rowspan="1" colspan="1">
                    <bold>range</bold>
                  </td></tr><tr><td rowspan="1" colspan="1">Head width, maximum (w/out eyes)</td><td rowspan="1" colspan="1">1.7</td><td rowspan="1" colspan="1">1.60–1.90</td><td rowspan="1" colspan="1">1.69</td><td rowspan="1" colspan="1">1.66–1.72</td></tr><tr><td rowspan="1" colspan="1">Head width, maximum (with eyes)</td><td rowspan="1" colspan="1">1.84</td><td rowspan="1" colspan="1">1.76–1.96</td><td rowspan="1" colspan="1">1.85</td><td rowspan="1" colspan="1">1.78–1.94</td></tr><tr><td rowspan="1" colspan="1">Pronotum, maximum width</td><td rowspan="1" colspan="1">2.07</td><td rowspan="1" colspan="1">1.98–2.13</td><td rowspan="1" colspan="1">2.02</td><td rowspan="1" colspan="1">1.97–20.9</td></tr><tr><td rowspan="1" colspan="1">Eye diameter, maximum</td><td rowspan="1" colspan="1">0.56</td><td rowspan="1" colspan="1">0.50–0.60</td><td rowspan="1" colspan="1">0.57</td><td rowspan="1" colspan="1">0.50–0.61</td></tr><tr><td rowspan="1" colspan="1">Body length</td><td rowspan="1" colspan="1">8.56</td><td rowspan="1" colspan="1">7.14–13.17</td><td rowspan="1" colspan="1">8.47</td><td rowspan="1" colspan="1">6.80–9.40</td></tr><tr><td rowspan="1" colspan="1">Right forewing length</td><td rowspan="1" colspan="1">14.67</td><td rowspan="1" colspan="1">14.00–16.35</td><td rowspan="1" colspan="1">15.41</td><td rowspan="1" colspan="1">13.00–16.19</td></tr><tr><td rowspan="1" colspan="1">Body length with wings</td><td rowspan="1" colspan="1">17.43</td><td rowspan="1" colspan="1">16.51–17.94</td><td rowspan="1" colspan="1">17.59</td><td rowspan="1" colspan="1">16.30–18.73</td></tr><tr><td rowspan="1" colspan="1">Number of antennal articles</td><td rowspan="1" colspan="1">18.9</td><td rowspan="1" colspan="1">17–21</td><td rowspan="1" colspan="1">19.75</td><td rowspan="1" colspan="1">17–22</td></tr><tr><td rowspan="2" colspan="1">
                    <bold><italic><tp:taxon-name>
                          <tp:taxon-name-part taxon-name-part-type="genus" reg="Neotermes">Neotermes</tp:taxon-name-part>
                          <tp:taxon-name-part taxon-name-part-type="species" reg="chilensis">chilensis</tp:taxon-name-part>
                        </tp:taxon-name></italic></bold>
                  </td><td rowspan="1" colspan="2">
                    <bold>Females, 1 colony (n = 1)</bold>
                  </td><td rowspan="1" colspan="2">
                    <bold>Males, 2 colonies (n = 2)</bold>
                  </td></tr><tr><td rowspan="1" colspan="1">
                    <bold>mean</bold>
                  </td><td rowspan="1" colspan="1">
                    <bold>range</bold>
                  </td><td rowspan="1" colspan="1">
                    <bold>mean</bold>
                  </td><td rowspan="1" colspan="1">
                    <bold>range</bold>
                  </td></tr><tr><td rowspan="1" colspan="1">Head width, maximum (w/out eyes)</td><td rowspan="1" colspan="1">1.74</td><td rowspan="1" colspan="1">1.70–1.78</td><td rowspan="1" colspan="1">1.64</td><td rowspan="1" colspan="1">1.63–1.66</td></tr><tr><td rowspan="1" colspan="1">Head width, maximum (with eyes)</td><td rowspan="1" colspan="1">1.82</td><td rowspan="1" colspan="1">1.82–1.82</td><td rowspan="1" colspan="1">1.79</td><td rowspan="1" colspan="1">1.78–1.80</td></tr><tr><td rowspan="1" colspan="1">Pronotum, maximum width</td><td rowspan="1" colspan="1">2.04</td><td rowspan="1" colspan="1">1.95–2.13</td><td rowspan="1" colspan="1">1.97</td><td rowspan="1" colspan="1">1.91–2.03</td></tr><tr><td rowspan="1" colspan="1">Eye diameter, maximum</td><td rowspan="1" colspan="1">0.47</td><td rowspan="1" colspan="1">0.44–0.51</td><td rowspan="1" colspan="1">0.46</td><td rowspan="1" colspan="1">0.44–0.47</td></tr><tr><td rowspan="1" colspan="1">Body length</td><td rowspan="1" colspan="1">8.57</td><td rowspan="1" colspan="1">6.51–10.63</td><td rowspan="1" colspan="1">7.2</td><td rowspan="1" colspan="1">6.40–8.00</td></tr></tbody></table></table-wrap><table-wrap id="T2" position="float" orientation="portrait"><label>Table 2.</label><caption><p>Measurements (mm) of <italic><tp:taxon-name><tp:taxon-name-part taxon-name-part-type="genus" reg="Neotermes">Neotermes</tp:taxon-name-part></tp:taxon-name></italic> soldier characters.</p></caption><table id="TID0ERCAE" rules="all"><tbody><tr><th rowspan="2" colspan="1">Characters</th><th rowspan="1" colspan="2"><italic><tp:taxon-name><tp:taxon-name-part taxon-name-part-type="genus" reg="Neotermes">Neotermes</tp:taxon-name-part><tp:taxon-name-part taxon-name-part-type="species" reg="costaseca">costaseca</tp:taxon-name-part></tp:taxon-name></italic> (n = 10)</th><th rowspan="1" colspan="2"><italic><tp:taxon-name><tp:taxon-name-part taxon-name-part-type="genus" reg="Neotermes">Neotermes</tp:taxon-name-part><tp:taxon-name-part taxon-name-part-type="species" reg="chilensis">chilensis</tp:taxon-name-part></tp:taxon-name></italic> (n = 10)</th></tr><tr><th rowspan="1" colspan="1">mean</th><th rowspan="1" colspan="1">range</th><th rowspan="1" colspan="1">mean</th><th rowspan="1" colspan="1">range</th></tr><tr><td rowspan="1" colspan="1">Head length to lateral mandible base</td><td rowspan="1" colspan="1">3.46</td><td rowspan="1" colspan="1">2.66–3.92</td><td rowspan="1" colspan="1">3.25</td><td rowspan="1" colspan="1">2.80–3.84</td></tr><tr><td rowspan="1" colspan="1">Head width, maximum</td><td rowspan="1" colspan="1">2.44</td><td rowspan="1" colspan="1">2.25–2.66</td><td rowspan="1" colspan="1">2.63</td><td rowspan="1" colspan="1">2.31–2.97</td></tr><tr><td rowspan="1" colspan="1">Head height with gula, maximum</td><td rowspan="1" colspan="1">2.04</td><td rowspan="1" colspan="1">1.72–2.30</td><td rowspan="1" colspan="1">1.94</td><td rowspan="1" colspan="1">1.75–2.13</td></tr><tr><td rowspan="1" colspan="1">Pronotum length</td><td rowspan="1" colspan="1">1.38</td><td rowspan="1" colspan="1">1.20–1.69</td><td rowspan="1" colspan="1">1.54</td><td rowspan="1" colspan="1">1.25–1.84</td></tr><tr><td rowspan="1" colspan="1">Pronotum width</td><td rowspan="1" colspan="1">2.60</td><td rowspan="1" colspan="1">2.38–3.06</td><td rowspan="1" colspan="1">2.74</td><td rowspan="1" colspan="1">2.38–3.19</td></tr><tr><td rowspan="1" colspan="1">Number of antennal articles</td><td rowspan="1" colspan="1">15</td><td rowspan="1" colspan="1">14–16</td><td rowspan="1" colspan="1">16.22</td><td rowspan="1" colspan="1">14–18</td></tr><tr><td rowspan="1" colspan="1">3<sup>rd</sup> antennal article length</td><td rowspan="1" colspan="1">0.17</td><td rowspan="1" colspan="1">0.14–0.19</td><td rowspan="1" colspan="1">0.23</td><td rowspan="1" colspan="1">0.19–0.28</td></tr></tbody></table></table-wrap></tp:treatment-sec><ref-list><ref id="B4"><mixed-citation xmlns:xlink="http://www.w3.org/1999/xlink" xlink:type="simple"><person-group><name name-style="western"><surname>Krishna</surname><given-names>K</given-names></name><name name-style="western"><surname>Grimaldi</surname><given-names>DA</given-names></name><name name-style="western"><surname>Krishna</surname><given-names>V</given-names></name><name name-style="western"><surname>Engel</surname><given-names>MS</given-names></name></person-group> (<year>2013</year>) <article-title>Treatise on the <tp:taxon-name><tp:taxon-name-part taxon-name-part-type="order">Isoptera</tp:taxon-name-part></tp:taxon-name> of the world. Vol. 2 Basal Families.</article-title><source>American Museum of Natural History Bulletin</source><volume>377</volume>: <fpage>201</fpage>–<lpage>623</lpage>.</mixed-citation></ref><ref id="B8"><mixed-citation xmlns:xlink="http://www.w3.org/1999/xlink" xlink:type="simple"><person-group><name name-style="western"><surname>Ripa</surname><given-names>R</given-names></name><name name-style="western"><surname>Luppichini</surname><given-names>P</given-names></name></person-group> (<year>2004</year>) <source>Termitas y otros insectos xilófagos en Chile: especies, biología y manejo.</source><publisher-name>Instituto de Investigaciones Agropecuarias INIA</publisher-name>, <publisher-loc>Quillota</publisher-loc>, <size units="page">147 pp</size>.</mixed-citation></ref></ref-list></tp:taxon-treatment>
